# Supplementary material for: Influence of Physicochemical Factors on Adsorption of Ten Shigella flexneri Phages
Source: Viruses. 2022 Dec 16;14(12):2815. doi: 10.3390/v14122815 (PMC9788028; doi:10.3390/v14122815)
Supplement: Supplementary file 1 [file viruses-14-02815-s001.zip]

Archive with 1 entries (1 files):
- viruses-2064858-supplementary.pdf
